# Supplementary material for: Bilaterian Giant Ankyrins Have a Common Evolutionary Origin and Play a Conserved Role in Patterning the Axon Initial Segment
Source: PLoS Genet. 2016 Dec 2;12(12):e1006457. doi: 10.1371/journal.pgen.1006457 (PMC5135030; doi:10.1371/journal.pgen.1006457)
Supplement: S1 Table — Genomes and transcriptomes of choanoflagellates and basal metazoans were searched with BLAST using the ZU5-ZU5-UPA region and results are summarized. (XLSX) [file pgen.1006457.s007.xlsx]

## Sheet: Sheet1
Table S1. Summary of blast searches for ankyrins in basal metazoans and choanoflagellates
Species	Phylum	Data type	Ankyrin genes
Trichoplax adhaerens	Placozoa	genome	1
Nematostella vectensis	Cnidaria	genome + transcriptome	1
Orbicella faveolata	Cnidaria	genome + transcriptome	1
Acropora millepora	Cnidaria	transcriptome	1
Exaiptasia pallida	Cnidaria	genome + transcriptome	1
Mnemiopsis leidyi	Ctenophora	genome + transcriptome	0
Pleurobrachia bachei	Ctenophora	genome + transcriptome	0
Dryodora glandiformis	Ctenophora	transcriptome	0
Beroe abyssicola	Ctenophora	transcriptome	0
Mertensiidae sp	Ctenophora	transcriptome	0
Coeloplana astericola	Ctenophora	transcriptome	0
Amphimedon queenslandica	Porifera	genome	0
Aphrocallistes vastus	Porifera	transcriptome	0
Spongilla lacustris	Porifera	transcriptome	0
Petrosia ficiformis	Porifera	transcriptome	0
Pseudospongosorites suberitoides	Porifera	transcriptome	0
Ircinia fasciculata	Porifera	transcriptome	0
Chondrilla nucula	Porifera	transcriptome	0
Sycon coactum	Porifera	transcriptome	0
Corticium candelabrum	Porifera	transcriptome	0
Monosiga brevicollis	Choanozoa	genome	0
Salpingoeca rosetta	Choanozoa	genome	0
