# Supplementary material for: Bilaterian Giant Ankyrins Have a Common Evolutionary Origin and Play a Conserved Role in Patterning the Axon Initial Segment
Source: PLoS Genet. 2016 Dec 2;12(12):e1006457. doi: 10.1371/journal.pgen.1006457 (PMC5135030; doi:10.1371/journal.pgen.1006457)
Supplement: S2 Table — The table contains a list of the accession numbers, full amino acid sequences and aligned sequence used for phylogenetic analysis. (XLSX) [file pgen.1006457.s008.xlsx]

## Sheet: SEQUENCE LIST
Table S2. Source and amino acid sequences for the ankyrins used in phylogenetic analysis.
TREE NAME (FIGURE 4)	SPECIES SOURCE	ACCESSION NUMBER OR DATA LINK	FULL LENGTH AA SEQUENCE	ALIGNMENT FOR PHYLOGENY
Hsap_AnkG	Homo sapiens (human)	NP_066267	MAHAASQLKKNRDLEINAEEEPEKKRKHRKRSRDRKKKSDANASYLRAARAGHLEKALDYIKNGVDINICNQNGLNALHLASKEGHVEVVSELLQREANVDAATKKGNTALHIASLAGQAEVVKVLVTNGANVNAQSQNGFTPLYMAAQENHLEVVKFLLDNGASQSLATEDGFTPLAVALQQGHDQVVSLLLENDTKGKVRLPALHIAARKDDTKAAALLLQNDNNADVESKSGFTPLHIAAHYGNINVATLLLNRAAAVDFTARNDITPLHVASKRGNANMVKLLLDRGAKIDAKTRDGLTPLHCGARSGHEQVVEMLLDRAAPILSKTKNGLSPLHMATQGDHLNCVQLLLQHNVPVDDVTNDYLTALHVAAHCGHYKVAKVLLDKKANPNAKALN…	KKGNTALHIASLAGQAEVVKVLVTNGANVNAQSQNGFTPLYMAAQENHLEVVKFLLDNGASQSLATEDGFTPLAVALQQGHDQVVSLLLENDTKGKVRLPALHIAARKDDTKAAALLLQNDNNADVESKSGFTPLHIAAHYGNINVATLLLNRAAAVDFTARNDITPLHVASKRGNANMVKLLLDRGAKIDAKTRDGLTPLHCGARSGHEQVVEMLLDRAAPILSKTKNGLSPLHMATQGDHLNCVQLLLQHNVPVDDVTNDYLTALHVAAHCGHYKVAKVLLDKKANPNAKALNGFTPLHIACKKNRIKVMELLLKHGASIQAVTESGLTPIHVAAFMGHVNIVSQLMHHGASPNTTNVRGETALHMAARSGQAEVVRYLVQDGAQVEAKAKDDQTPL…
Hsap_AnkB	Homo sapiens (human)	XP_011530193	MTTMLQKVTCPQMKPEAANIEKSDSNASFLRAARAGNLDKVVEYLKGGIDINTCNQNGLNALHLAAKEGHVGLVQELLGRGSSVDSATKKGNTALHIASLAGQAEVVKVLVKEGANINAQSQNGFTPLYMAAQENHIDVVKYLLENGANQSTATEDGFTPLAVALQQGHNQAVAILLENDTKGKVRLPALHIAARKDDTKSAALLLQNDHNADVQSKMMVNRTTESGFTPLHIAAHYGNVNVATLLLNRGAAVDFTARNGITPLHVASKRGNTNMVKLLLDRGGQIDAKTRDGLTPLHCAARSGHDQVVELLLERGAPLLARTKNGLSPLHMAAQGDHVECVKHLLQHKAPVDDVTLDYLTALHVAAHCGHYRVTKLLLDKRANPNARALNGFTPLHIA…	KKGNTALHIASLAGQAEVVKVLVKEGANINAQSQNGFTPLYMAAQENHIDVVKYLLENGANQSTATEDGFTPLAVALQQGHNQAVAILLENDTKGKVRLPALHIAARKDDTKSAALLLQNDHNADVQTESGFTPLHIAAHYGNVNVATLLLNRGAAVDFTARNGITPLHVASKRGNTNMVKLLLDRGGQIDAKTRDGLTPLHCAARSGHDQVVELLLERGAPLLARTKNGLSPLHMAAQGDHVECVKHLLQHKAPVDDVTLDYLTALHVAAHCGHYRVTKLLLDKRANPNARALNGFTPLHIACKKNRIKVMELLVKYGASIQAITESGLTPIHVAAFMGHLNIVLLLLQNGASPDVTNIRGETALHMAARAGQVEVVRCLLRNGALVDARAREEQTPL…
Hsap_AnkR	Homo sapiens (human)	XP_005273533	MAQAAKQLKKIKDIEAQALQEQKEKEESNRKRRNRSRDRKKKADAATSFLRAARSGNLDKALDHLRNGVDINTCNQNGLNGLHLASKEGHVKMVVELLHKEIILETTTKKGNTALHIAALAGQDEVVRELVNYGANVNAQSQKGFTPLYMAAQENHLEVVKFLLENGANQNVATEDGFTPLAVALQQGHENVVAHLINYGTKGKVRLPALHIAARNDDTRTAAVLLQNDPNPDVLSKTGFTPLHIAAHYENLNVAQLLLNRGASVNFTPQNGITPLHIASRRGNVIMVRLLLDRGAQIETKTKDELTPLHCAARNGHVRISEILLDHGAPIQAKTKNGLSPIHMAAQGDHLDCVRLLLQYDAEIDDITLDHLTPLHVAAHCGHHRVAKVLLDKGAKPNS…	KKGNTALHIAALAGQDEVVRELVNYGANVNAQSQKGFTPLYMAAQENHLEVVKFLLENGANQNVATEDGFTPLAVALQQGHENVVAHLINYGTKGKVRLPALHIAARNDDTRTAAVLLQNDPNPDVLSKTGFTPLHIAAHYENLNVAQLLLNRGASVNFTPQNGITPLHIASRRGNVIMVRLLLDRGAQIETKTKDELTPLHCAARNGHVRISEILLDHGAPIQAKTKNGLSPIHMAAQGDHLDCVRLLLQYDAEIDDITLDHLTPLHVAAHCGHHRVAKVLLDKGAKPNSRALNGFTPLHIACKKNHVRVMELLLKTGASIDAVTESGLTPLHVASFMGHLPIVKNLLQRGASPNVSNVKVETPLHMAARAGHTEVAKYLLQNKAKVNAKAKDDQTPL…
Mmus_AnkG	Mus musculus(house mouse)	XP_011241592	MAHAASQLKKNRDLEINAEEETEKKRKHRKRSRDRKKKSDANASYLRAARAGHLEKALDYIKNGVDVNICNQNGLNALHLASKEGHVEVVSELLQREANVDAATKKGNTALHIASLAGQAEVVKVLVTNGANVNAQSQNGFTPLYMAAQENHLEVVRFLLDNGASQSLATEDGFTPLAVALQQGHDQVVSLLLENDTKGKVRLPALHIAARKDDTKAAALLLQNDTNADVESKMVVNRATESGFTPLHIAAHYGNINVATLLLNRAAAVDFTARNDITPLHVASKRGNANMVKLLLDRGAKIDAKTRDGLTPLHCGARSGHEQVVEMLLDRSAPILSKTKNGLSPLHMATQGDHLNCVQLLLQHNVPVDDVTNDYLTALHVAAHCGHYKVAKVLLDKKA…	KKGNTALHIASLAGQAEVVKVLVTNGANVNAQSQNGFTPLYMAAQENHLEVVRFLLDNGASQSLATEDGFTPLAVALQQGHDQVVSLLLENDTKGKVRLPALHIAARKDDTKAAALLLQNDTNADVETESGFTPLHIAAHYGNINVATLLLNRAAAVDFTARNDITPLHVASKRGNANMVKLLLDRGAKIDAKTRDGLTPLHCGARSGHEQVVEMLLDRSAPILSKTKNGLSPLHMATQGDHLNCVQLLLQHNVPVDDVTNDYLTALHVAAHCGHYKVAKVLLDKKASPNAKALNGFTPLHIACKKNRIRVMELLLKHGASIQAVTESGLTPIHVAAFMGHVNIVSQLMHHGASPNTTNVRGETALHMAARSGQAEVVRYLVQDGAQVEAKAKDDQTPL…
Mmus_AnkB	Mus musculus(house mouse)	XP_006500956	MTTMLQKSDSNASFLRAARAGNLDKVVEYLKGGIDINTCNQNGLNALHLAAKEGHVGLVQELLGRGSSVDSATKKGNTALHIASLAGQAEVVKVLVKEGANINAQSQNGFTPLYMAAQENHIDVVKYLLENGANQSTATEDGFTPLAVALQQGHNQAVAILLENDTKGKVRLPALHIAARKDDTKSAALLLQNDHNADVQSKMMVNRTTESGFTPLHIAAHYGNVNVATLLLNRGAAVDFTARNGITPLHVASKRGNTNMVKLLLDRGGQIDAKTRDGLTPLHCAARSGHDQVVELLLERKAPLLARTKNGLSPLHMAAQGDHVECVKHLLQYKAPVDDVTLDYLTALHVAAHCGHYRVTKLLLDKRANPNARALNGFTPLHIACKKNRIKVMELLVKY…	KKGNTALHIASLAGQAEVVKVLVKEGANINAQSQNGFTPLYMAAQENHIDVVKYLLENGANQSTATEDGFTPLAVALQQGHNQAVAILLENDTKGKVRLPALHIAARKDDTKSAALLLQNDHNADVQTESGFTPLHIAAHYGNVNVATLLLNRGAAVDFTARNGITPLHVASKRGNTNMVKLLLDRGGQIDAKTRDGLTPLHCAARSGHDQVVELLLERKAPLLARTKNGLSPLHMAAQGDHVECVKHLLQYKAPVDDVTLDYLTALHVAAHCGHYRVTKLLLDKRANPNARALNGFTPLHIACKKNRIKVMELLVKYGASIQAITESGLTPIHVAAFMGHLNIVLLLLQNGASPDVTNIRGETALHMAARAGQVEVVRCLLRNGALVDARAREEQTPL…
Mmus_AnkR	Mus musculus(house mouse)	NP_001104253	MAQAAKQLKKIKDIEAQALQEQKEKEESNRKRRNRSRDRKKKADAATSFLRAARSGNLDKALDHLRNGVDINTCNQNGLNGLHLASKEGHVKMVVELLHKEIILETTTKKGNTALHIAALAGQDEVVRELVNYGANVNAQSQKGFTPLYMAAQENHLEVVKFLLENGANQNVATEDGFTPLAVALQQGHENVVAHLINYGTKGKVRLPALHIAARNDDTRTAAVLLQNDPNPDVLSKTGFTPLHIAAHYENLNVAQLLLNRGASVNFTPQNGITPLHIASRRGNVIMVRLLLDRGAQIETRTKDELTPLHCAARNGHVRISEILLDHGAPIQAKTKNGLSPIHMAAQGDHLDCVRLLLQYNAEIDDITLDHLTPLHVAAHCGHHRVAKVLLDKGAKPNS…	KKGNTALHIAALAGQDEVVRELVNYGANVNAQSQKGFTPLYMAAQENHLEVVKFLLENGANQNVATEDGFTPLAVALQQGHENVVAHLINYGTKGKVRLPALHIAARNDDTRTAAVLLQNDPNPDVLSKTGFTPLHIAAHYENLNVAQLLLNRGASVNFTPQNGITPLHIASRRGNVIMVRLLLDRGAQIETRTKDELTPLHCAARNGHVRISEILLDHGAPIQAKTKNGLSPIHMAAQGDHLDCVRLLLQYNAEIDDITLDHLTPLHVAAHCGHHRVAKVLLDKGAKPNSRALNGFTPLHIACKKNHIRVMELLLKTGASIDAVTESGLTPLHVASFMGHLPIVKNLLQRGASPNVSNVKVETPLHMAARAGHTEVAKYLLQNKAKANAKAKDDQTPL…
Xtro_XP002934298	Xenopus tropicalis (western clawed frog)	XP_002934298	MAHAAASIKKVRDLELPTIDEKEKERERKRRKISRERMDRKRKSDSNASFLRAARSGNLDKVVEYLKGGIDINTSNQNGLNALHLAAKEGHIGLVQELMERGSAVDSATKKGNTALHIASLAGQAEVVKILVKQGANINAQSQNGFTPLYMAAQENHIDVVKYLLETGANQSTATEDGFTPLAVALQQGHNQVVAILLENDTKGKVRLPALHIAARKDDTKSAALLLQNDHNADVQSKMMVNRTTESGFTPLHIAAHYGNVNVATLLLNRGAAVDFTARNGITPLHVASKRGNTNMVKLLLDRGGQIDAKTRDGLTPLHCAARSGHDQVVELLLERGAPLLARTKNGLSPLHMAAQGDHVECVKHLLQHKAPVDDVTLDYLTSLHVAAHCGHYRVTKLL…	KKGNTALHIASLAGQAEVVKILVKQGANINAQSQNGFTPLYMAAQENHIDVVKYLLETGANQSTATEDGFTPLAVALQQGHNQVVAILLENDTKGKVRLPALHIAARKDDTKSAALLLQNDHNADVQTESGFTPLHIAAHYGNVNVATLLLNRGAAVDFTARNGITPLHVASKRGNTNMVKLLLDRGGQIDAKTRDGLTPLHCAARSGHDQVVELLLERGAPLLARTKNGLSPLHMAAQGDHVECVKHLLQHKAPVDDVTLDYLTSLHVAAHCGHYRVTKLLLDKRANPNARALNGFTPLHIACKKNRIKVMELLVKYGASIQAITESGLTPIHVAAFMGHLNIVLLLLQNGASPDVTNIRGETALHMAARAGQVEVVRCLLRNGALVDARAREEQTPL…
Xtro_XP012823126	Xenopus tropicalis (western clawed frog)	XP_012823126	MAHAASQLKKNRDLDINAEEDAKEKKRHRKRSKDRKKKSDTNASYLRAARSGNLEKALDYLKNGVDINICNQNGLNALHLASKEGHVEIVSELIQRGADVDASTKKGNTALHIASLAGQTEVVRVLVTNGANVNAQSQNGFTPLYMAAQENHLEVVKFLLDNGASQSLATEDGFTPLAVALQQGHDQVVSLLLENDTKGKVRLPALHIAARKDDTKAAALLLQNDHNADVESKMMVNRTTESGFTPLHIAAHYGNINVATLLLNRGAAVDFTARNDITPLHVASKRGNANMVKLLLDRGSKIDAKTRDGLTPLHCGARSGHEQVVGMLLDRGAPILSKTKNGLSPLHMATQGDHLNCVQLLLQHNVPVDDVTNDYLTALHVAAHCGHYKVAKVLLDKKA…	KKGNTALHIASLAGQTEVVRVLVTNGANVNAQSQNGFTPLYMAAQENHLEVVKFLLDNGASQSLATEDGFTPLAVALQQGHDQVVSLLLENDTKGKVRLPALHIAARKDDTKAAALLLQNDHNADVETESGFTPLHIAAHYGNINVATLLLNRGAAVDFTARNDITPLHVASKRGNANMVKLLLDRGSKIDAKTRDGLTPLHCGARSGHEQVVGMLLDRGAPILSKTKNGLSPLHMATQGDHLNCVQLLLQHNVPVDDVTNDYLTALHVAAHCGHYKVAKVLLDKKANPNAKALNGFTPLHIACKKNRLKVMELLLKHGASIQAVTESGLTPIHVAAFMGHVNIVSQLNHHGASPNTTNVRGETALHMAARAGQSEVVRFLLQNGAQVEAKAKDDQTPL…
Xtro_XP012814594	Xenopus tropicalis (western clawed frog)	XP_012814594	MAQAAKQLKKIKDVEAQALQEQKEKEESDRKRRSRSRDRKKKADAATSFLRAARAGNLDKALDHLRNGVDINTCNQNGLNALHLSSKEGHVKMVTELLHKDIVLETTTKKGNTALHIAALAGQEDVVRELVNHGANVNSQSQKGFTPLYMAAQENHLPVVKFLLENGANQNLATEDGFTPLAVALQQGHENVVAYLISYGMKGKVRLPALHIAARNDDTRTAAVLLQNDPNADVLSKTGFTPLHIAAHYENLNVAQLLLNRGANVNFTPQNGISALHIASRRGNVIMVRLLLDRGAQIDACTKDELTPLHCAVRNGHVRISEILLDHGAPIQAKTKNGLSPIHMASQGDHLDCVRLLLQYQAHIDDITLDHLTPLHVAAHCGHHRVAKLLLDKGAKSNA…	KKGNTALHIAALAGQEDVVRELVNHGANVNSQSQKGFTPLYMAAQENHLPVVKFLLENGANQNLATEDGFTPLAVALQQGHENVVAYLISYGMKGKVRLPALHIAARNDDTRTAAVLLQNDPNADVLSKTGFTPLHIAAHYENLNVAQLLLNRGANVNFTPQNGISALHIASRRGNVIMVRLLLDRGAQIDACTKDELTPLHCAVRNGHVRISEILLDHGAPIQAKTKNGLSPIHMASQGDHLDCVRLLLQYQAHIDDITLDHLTPLHVAAHCGHHRVAKLLLDKGAKSNARALNGFTPLHIACKKSHIRVMELLLKSGASIDAVTESGLTPLHVASFMGHLPIVKTLLQKGASPNVFSVKVETPLHMAARAAHTDVADFLIQNKAKVNARAKDDQTPL…
Drer_XP009305090	Danio rerio (zebrafish)	XP_009305090	MAHAAAHLKKARELEQPPEIKALAKARERRRRHKERAERKRKSDSNTSFLRAARAGNIEKVLEFLKSGQDISTCNQNGLNALHLAAKEGHVELVEELLERGAAVDSSTKKGNTALHIACLAGQKEVAKLLVKKTADVNSQSQNGFTPLYMAAQENHLDVVRYLLENGGNQSMATEDGFTPLAIALQQGHNQVVSLLLEHDTKGKVRLPALHIAARKDDTKSAALLLQNDHNADVQSKMMVNRTTESGFTPLHIAAHYGNVNVATLLLNRGAAVDFTARNGITPLHVASKRGNTNMIALLLDRGSQIDAKTRDGLTPLHCAARSGHDSAVEILLEKGAPILARTKNGLSPLHMSAQGDHVECVKHLLQHKAPVDDVTLDYLTALHVAAHCGHYRVTKLLL…	KKGNTALHIACLAGQKEVAKLLVKKTADVNSQSQNGFTPLYMAAQENHLDVVRYLLENGGNQSMATEDGFTPLAIALQQGHNQVVSLLLEHDTKGKVRLPALHIAARKDDTKSAALLLQNDHNADVQTESGFTPLHIAAHYGNVNVATLLLNRGAAVDFTARNGITPLHVASKRGNTNMIALLLDRGSQIDAKTRDGLTPLHCAARSGHDSAVEILLEKGAPILARTKNGLSPLHMSAQGDHVECVKHLLQHKAPVDDVTLDYLTALHVAAHCGHYRVTKLLLDKKANPNARALNGFTPLHIACKKNRVKVMELLVKYGASIQAITESGLTPIHVSAFMGHLNIVLLLLQNGASPDVCNIRGETALHMAARAGQMEVVRCLLRNGALVDAMAREDQTPL…
Drer_XP009304736	Danio rerio (zebrafish)	XP_009304736	MAHAASQLKKKADLELTAAEEEKKKKSRKRTRDPKKKTDSNASYLRAARAGNIEKALDYIKTGVDINICNQNGLNALHLASKEGHVEVVTELIKLGATVDAATKKGNTALHIASLAGQADVVKELVNNGANINAQSQNGFTPLYMAAQENHLDVVKFLLDNGSSQSIATEDGFTPLAVALQQGHDQVVSLLLENDTKGKVRLPALHIAARKDDTKAAALLLQNDHNADIESKMMVNRTTESGFTPLHIAAHYGNINVATLLLNRGAAVDFKARNDITPLHVASKRGNANMVRLLLERGARIDARTKDGLTPLHCGARSGHEQVVEMLLDRGAPILSKTKNGLSPLHMATQGDHLNCVQLLIHHEVPVDDVTNDYLTALHVAAHCGHYKVAKVLVDKRAN…	KKGNTALHIASLAGQADVVKELVNNGANINAQSQNGFTPLYMAAQENHLDVVKFLLDNGSSQSIATEDGFTPLAVALQQGHDQVVSLLLENDTKGKVRLPALHIAARKDDTKAAALLLQNDHNADIETESGFTPLHIAAHYGNINVATLLLNRGAAVDFKARNDITPLHVASKRGNANMVRLLLERGARIDARTKDGLTPLHCGARSGHEQVVEMLLDRGAPILSKTKNGLSPLHMATQGDHLNCVQLLIHHEVPVDDVTNDYLTALHVAAHCGHYKVAKVLVDKRANPNAKALNGFTPLHIACKKNRIKVMELLLKHGASIQAVTESGLTPIHVAAFMGHENIVTQLTNHGASPNTMNVRGETALHMAARAGQANVVKFLVANGADVDAKAKDDQTPL…
Drer_XP009291284	Danio rerio (zebrafish)	XP_009291284	MAHAASQIKKNKDVDINALEDEKERKRKTRKHSRDQKKKSDSNASYLRAARAGNLEKVLDYLKTGVDINICNQNGLNALHLASKEGHVEVVAELLKLGANVDAATKKGNTALHIASLAGQTEVVRELVTNGANVNAQSQNGFTPLYMAAQENHLDVVRFLLENNSSQSIATEDGFTPLAVALQQGHDQVVSLLLENDTKGKVRLPALHIAARKDDTKSAALLLQNDHNADVESKMMVNRTTESGFTPLHIAAHYGNINVATLLLNRGAAVDFMARNDITPLHVASKRGNGNMVKLLLDRGSKIEAKTKDGLTPLHCGARSGHEQVVEMLLDRGAPILSKTKNGLSPLHMATQGDHLNCVQLLLQHNAPVDDVTNDYLTALHVAAHCGHYKVAKVIVDKK…	KKGNTALHIASLAGQTEVVRELVTNGANVNAQSQNGFTPLYMAAQENHLDVVRFLLENNSSQSIATEDGFTPLAVALQQGHDQVVSLLLENDTKGKVRLPALHIAARKDDTKSAALLLQNDHNADVETESGFTPLHIAAHYGNINVATLLLNRGAAVDFMARNDITPLHVASKRGNGNMVKLLLDRGSKIEAKTKDGLTPLHCGARSGHEQVVEMLLDRGAPILSKTKNGLSPLHMATQGDHLNCVQLLLQHNAPVDDVTNDYLTALHVAAHCGHYKVAKVIVDKKANPNAKALNGFTPLHIACKKNRVKVMELLLKHGASLQAVTESGLTPIHVAAFMGHENIVKQLTHHGASPNTTNVRGETALHMAARAGQIDVVRYLLQNGAKVDIKAKDDQTAL…
Drer_XP009300282	Danio rerio (zebrafish)	XP_009300282	MPTNTILFGADAATSFLRAARSGNLEKALDHIKNGIDINTANQNGLNGLHLASKEGHVKMVLELLHHGIVLETTTKKGNTALHIAALAGQEQVVTELVNYGANVNAQSQKGFTPLYMAAQENHLEVVKFLLDNGANQTIPTEDGFTPLAVALQQGHENVVALLINHGTKGKVRLPALHIAARNDDTRTAAVLLQNDPNPDVLSKTGFTPLHIAAHYENLNVAQLLLNRGADVNFTPKNGITPLHIASRRGNVIMVRLLLDRGAKIDAKTKDELTPLHCAARNGHVRIIEILLDQGAPIQAKTKNGLSPIHMAAQGDHLDCIRQLLQYNAEIDDITLDHLTPLHVAAHCGHHRVAKVLLDKGAKPNTRALNGFTPLHIACKKNHMRVMDLLLKHSASLEA…	KKGNTALHIAALAGQEQVVTELVNYGANVNAQSQKGFTPLYMAAQENHLEVVKFLLDNGANQTIPTEDGFTPLAVALQQGHENVVALLINHGTKGKVRLPALHIAARNDDTRTAAVLLQNDPNPDVLSKTGFTPLHIAAHYENLNVAQLLLNRGADVNFTPKNGITPLHIASRRGNVIMVRLLLDRGAKIDAKTKDELTPLHCAARNGHVRIIEILLDQGAPIQAKTKNGLSPIHMAAQGDHLDCIRQLLQYNAEIDDITLDHLTPLHVAAHCGHHRVAKVLLDKGAKPNTRALNGFTPLHIACKKNHMRVMDLLLKHSASLEAVTESGLTPLHVSSFMGHLNIVKILMQKGASPNASNVKVETPLHMASRAGHCEVAEFLLQNAAPVDAKAKDDQTPL…
Drer_XP009293657	Danio rerio (zebrafish)	XP_009293657	MAQAAKQIRKNKDLQELAAQELREKEEEKIKKRNRSRDRRRKADATTSFLRAARSGNLEKALDHIKNGIDINIANQNGLNGLHLASKEGHVKMVLELLHNGIDLETTTKKGNTALHIAALAGQEKVVAELINYGANVNAQSQKGFSPLYMAAQENHLEVVKYLLEHGANQSLPTEDGFTPLAVALQQGHENVVALLINYGTKGKVRLPALHIAARNDDTRTAAVLLQNDPNPDVLSKTGFTPLHIAAHYENLSVAQLLLNRGANVNFTPKNGITPLHIASRRGNVIMVRLLLDRGAQIDAKTKDELTPLHCAARNGHVRVVEILLDQGAPLQAKTKNGLSPIHMAAQGDHMDCVRQLLQYNAEIDDITLDHLTPLHVAAHCGHHRMVKVLLDKGAKANA…	KKGNTALHIAALAGQEKVVAELINYGANVNAQSQKGFSPLYMAAQENHLEVVKYLLEHGANQSLPTEDGFTPLAVALQQGHENVVALLINYGTKGKVRLPALHIAARNDDTRTAAVLLQNDPNPDVLSKTGFTPLHIAAHYENLSVAQLLLNRGANVNFTPKNGITPLHIASRRGNVIMVRLLLDRGAQIDAKTKDELTPLHCAARNGHVRVVEILLDQGAPLQAKTKNGLSPIHMAAQGDHMDCVRQLLQYNAEIDDITLDHLTPLHVAAHCGHHRMVKVLLDKGAKANARALNGFTPLHIACKKNHMRSMDLLLKHSASLEAVTESGLTPLHVAAFMGHLNIVKSLLQRGASPNASNVKVETPLHMAARAGHCEVAQFLLQNNAQVDAKAKDDQTPL…
Cint_ Ank	Ciona intestinalis (vase tunicate)	KU495921	MDTTAKNNSIKTRRAPKYHSTIKKSNDPAASMKEGGGGSLLRSARSGNLEKLINLLDQENVDIGTSNSSGLTALHLAAKEGHCDIINELLKRGADINQTTKRGNTALHIASLAGKLPVVELLIEKNADPNAQAQNAFTPLYMASQEGNEAIVDFLLKHGANQSISTEDGFTPLAVALQEGKDRVVSLLLDNDVKGRVKLPALHIAARKDDVKAATLLLQNDNSADTTSKMMVNRTTESGFTALHIAAHYGNVNVATLLLNRGAVVDFTAKNGISPMHVSAKRGHTRFCALLLERNGKASACTRDGLIPLHCAARSGHVPIVKLFLDHPDTPKLARTKNGLSSLHMATQGGHVDVLKLLLDREYSVDDVTSDYLSPLHIAAHCGHVEIAKVLLDHAAHVD…	KRGNTALHIASLAGKLPVVELLIEKNADPNAQAQNAFTPLYMASQEGNEAIVDFLLKHGANQSISTEDGFTPLAVALQEGKDRVVSLLLDNDVKGRVKLPALHIAARKDDVKAATLLLQNDNSADTTTESGFTALHIAAHYGNVNVATLLLNRGAVVDFTAKNGISPMHVSAKRGHTRFCALLLERNGKASACTRDGLIPLHCAARSGHVPIVKLFLDHDTPKLARTKNGLSSLHMATQGGHVDVLKLLLDREYSVDDVTSDYLSPLHIAAHCGHVEIAKVLLDHAAHVDCKALNGFSPLHVACKKNRLKVIELFIEHGANIEAVTESGLTAMHIACFMGHFEIVKMLLERSANLNTINVRGETALHMATRSGHEEIVTYLLRHGAQPDARKQESQTCL…
Bsch_comp567235	Botryllus schlosseri (golden star tunicate)	octopus.biodev.obs-vlfr.fr/public/botryllus	MSMVKSESTSSSTTGSLFRAAKTGNVEKLIHLLDVENIDIKATNPSGLNSLHVAAKDGNLSIVKELIKRKLDVNSATKKGNTALHIAALAGKLDIVTFLLENNADPNLIAQNAFTPLYMAAQEGHEDIVEKLLKNGANQGIGTKDGFTPLAVALQEQRSKVVSLLLEDDVKGRVKLPALHIAARKDDVKAAALILHNDHSSEVSSKRIVNRITESGFTALHIAAHYGNVGVASLLLNRGAAHNMATKTGITPLHVASKRGHTRFCAMLIDRDADLNAQTRDGLIPLHCAARSGHKPVVELLLDRMKTNEIARTKNGLSALHMAAQGGHVSVVRLLINKGYPVDDTTLDYLTSLHIASHCGHEKVAQVLLSKNAKVDAQAMNGFTPLHVACKKHQLRMVV…	KKGNTALHIAALAGKLDIVTFLLENNADPNLIAQNAFTPLYMAAQEGHEDIVEKLLKNGANQGIGTKDGFTPLAVALQEQRSKVVSLLLEDDVKGRVKLPALHIAARKDDVKAAALILHNDHSSEVSTESGFTALHIAAHYGNVGVASLLLNRGAAHNMATKTGITPLHVASKRGHTRFCAMLIDRDADLNAQTRDGLIPLHCAARSGHKPVVELLLDRKTNEIARTKNGLSALHMAAQGGHVSVVRLLINKGYPVDDTTLDYLTSLHIASHCGHEKVAQVLLSKNAKVDAQAMNGFTPLHVACKKHQLRMVVLLLNVNANTEAITESGLTPLHIACFMGHSDIIKILLEKGARLNVMNNRGETALHMSVRSGRTATVKLLLSHGAQPDLRKKETQTCL…
Bflo_g21229	Branchiostoma floridae (florida lancelet)	http://genome.ucsc.edu/cgi-bin/hgTracks?db=braFlo1&position=chrUn%3A389699705-389807067&hgsid=467273213_gmEOBxNFhC5QoOOdv6UL9iwgfL39	MHLVSDLYATFGEKGKTKGNPSGLSNLSPWFSDIFRKLLPNDDPADDIRGITAISGIPRVAAGSLVPILPYINRSVYCHNLDLETDTTLSDGNASFLRAARAGNLDKVLEYLKGSTDINTSNANGLNALHLSSKEGHVNIVQELLARGADVNAATKKGNTALHIASLAGQKEIVKILVEHGATVNCQSQATGLDRNTLLNNQVNGFTPLYMAAQENHDEVVQYLLDHGANQSTATEDGFTPLAVALQQGHDKVVAVLLENDTKGRVRLPALHIAARKDDVKAAALLLQNDHNADVTSKSGFTPLHIAAHYGHTNVGTLLLNRGANVNFAARNGITPLHVAAKWGRVNMVTLLMDRGGAIDSKTRDGLTPLHCAARSGHDQVVDLLLERGAPILAKTKNG…	KKGNTALHIASLAGQKEIVKILVEHGATVNCQSQNGFTPLYMAAQENHDEVVQYLLDHGANQSTATEDGFTPLAVALQQGHDKVVAVLLENDTKGRVRLPALHIAARKDDVKAAALLLQNDHNADVTSKSGFTPLHIAAHYGHTNVGTLLLNRGANVNFAARNGITPLHVAAKWGRVNMVTLLMDRGGAIDSKTRDGLTPLHCAARSGHDQVVDLLLERGAPILAKTKNGLAPLHMAAQGDHVDSARILLYHKAPVDEVTVDYLTALHVAAHCGHVRVAKLLLDRKANPDARALNGFTPLHIACKKNRIKVVELLLKHGASIHAVTESGLTPIHVAAFMGHMNIVLLLLQNGASPDATNVRGETPLHLAARANQTEIIRILLRNGAQVDARAREDQTPL…
Spur_XP011669655	Strongylocentrotus purpuratus (purple sea urchin)	XP_011669655	MSLARLSALLTVLKENLGTARLDAATKEPEATVQIPSKEQPVKLKKGNTALHIASLAGQEDIVRMLVEFNANVNVQSQNGFTPLYMAAQENHVKVVKFLLSSGANQSLATEDGFTPLAVALQQGHDKVVAVLLENDRAGKTRLPAVHIAARKDDTKAASLLLQNGHNPDVPSKSGFTPLHIAAHYGHVNVATLLLQKGASVDHAARNHITPLHVAAKWGRVNMVNTLLDRGARIDAKTRDGLTPLHCSGRSGHEQCVDQLLERGAPISAKTKNGLAPLHMAAQGDHVDSARLLLYHHAPVDDVTVDYLTPLHVAAHCGHHKVAKLLLDRKANPSARALNGFTPLHIACKKNRVKVIELLLKYGASVQAVTESGLTPLHVAAFMGNINIVMYLIKNGGGV…	KKGNTALHIASLAGQEDIVRMLVEFNANVNVQSQNGFTPLYMAAQENHVKVVKFLLSSGANQSLATEDGFTPLAVALQQGHDKVVAVLLENDRAGKTRLPAVHIAARKDDTKAASLLLQNGHNPDVPSKSGFTPLHIAAHYGHVNVATLLLQKGASVDHAARNHITPLHVAAKWGRVNMVNTLLDRGARIDAKTRDGLTPLHCSGRSGHEQCVDQLLERGAPISAKTKNGLAPLHMAAQGDHVDSARLLLYHHAPVDDVTVDYLTPLHVAAHCGHHKVAKLLLDRKANPSARALNGFTPLHIACKKNRVKVIELLLKYGASVQAVTESGLTPLHVAAFMGNINIVMYLIKNGGGVDETNVRGETPLHLAARANQIEVIRVLLSNGAKVDARAHENQTPL…
Lvar_Ank	Lytechnicus variegatus (green sea urchin)	http://www.echinobase.org/Echinobase/	KKGNTALHIASLAGQEDIVRVLVEFNANVNVQSQNGFTPLYMAAQENHVKVVKFLLANGANQNLATEDGFTPLAVALQQGHDKVVAVLLENDRAGKTRLPALHIAARKDDTKAASLLLQNGHNPDVPSKSQFTPLHIAAHYGHVNVATLLLQKGASVDYNARNHIKPLHVAAKWGRVNMVNTLLDRGACIDAKTRDGLTPLHCSARSGHEQCVDQLLERGAPISAKTKNGLAPLHMAAQGDHVDSARLLLYHHAPVDDVTVDYLTPLHVAAHCGHHKVAKLLLDRKANPSARALNGFTPLHIACKKNRVKVIELLLKYGASVQAITESGLTPLHVAAFMGNINIVMYLIKNGGGVDETNVRGETPLHLAARANQIEVIRVLLSNGAKVDARAHENQTPL…	KKGNTALHIASLAGQEDIVRVLVEFNANVNVQSQNGFTPLYMAAQENHVKVVKFLLANGANQNLATEDGFTPLAVALQQGHDKVVAVLLENDRAGKTRLPALHIAARKDDTKAASLLLQNGHNPDVPSKSQFTPLHIAAHYGHVNVATLLLQKGASVDYNARNHIKPLHVAAKWGRVNMVNTLLDRGACIDAKTRDGLTPLHCSARSGHEQCVDQLLERGAPISAKTKNGLAPLHMAAQGDHVDSARLLLYHHAPVDDVTVDYLTPLHVAAHCGHHKVAKLLLDRKANPSARALNGFTPLHIACKKNRVKVIELLLKYGASVQAITESGLTPLHVAAFMGNINIVMYLIKNGGGVDETNVRGETPLHLAARANQIEVIRVLLSNGAKVDARAHENQTPL…
Ppar_Ank	Parastichopus parvimensis (warty sea cucumber)	http://www.echinobase.org/Echinobase/	KDASEGKENGPSTDKVDDKPSKPQKPSKMRTDDDGKPSMTDGNASFLRAARAGNLEKVLEYLKGSTDINTSNANGLNALHLSSKEGHLNIVTELLKRGANVNAATKKGNTALHIGALAGQEEIVKVLIEHGADVNVQSQNGFTPLYMAAQENHTGVVKYLLSHSADQNLATEDGFTPLAVALQQGHDKVVAVLLENDRAGKTRLPALHIAARKDDTKAAALLLQSGHNPDVTSKSGFTPLHIAAHYGHVTVATLLLQKGATVDYSARNHITPLHVAAKWGKVNMVNTLLDRGAKIDAKTRDGLTPLHCSARSGHDQCVDQLLERGAPISTKTKSGLAPLHMAAQGDHVDSARLLLFHKAPVDDVTVDYLTPLHVAAHCGHHRVAKLLLDRKATADARAL…	KKGNTALHIGALAGQEEIVKVLIEHGADVNVQSQNGFTPLYMAAQENHTGVVKYLLSHSADQNLATEDGFTPLAVALQQGHDKVVAVLLENDRAGKTRLPALHIAARKDDTKAAALLLQSGHNPDVTSKSGFTPLHIAAHYGHVTVATLLLQKGATVDYSARNHITPLHVAAKWGKVNMVNTLLDRGAKIDAKTRDGLTPLHCSARSGHDQCVDQLLERGAPISTKTKSGLAPLHMAAQGDHVDSARLLLFHKAPVDDVTVDYLTPLHVAAHCGHHRVAKLLLDRKATADARALNGFTPLHIACKKNRIKVIELLLKYGASIHATTESGLTPLHAAAFMGNVQIVPYLIKNGAKVNVTNVRGETPLHLAARSNQIDVMKILIDNGATVDACAHENQTPL…
Ojap_GAZO01032914/21	Oxycomanthus japonicus (feather star)	GAZO01032914; GAZO01032921	MPELKEEATGEVPSVNDDDDTAKKFNDKPGLTDGNASFLRAARAGNLDKVFDYLKGSTDINTSNANGLNALHLSSKEGHLNIVTELLKRGADVDAATKKGNTALHIASLAGQFGIVKVLVNYSANVNIQSQNGFTPLYMAAQENHVDVVQFLLKSGANQNLATEDGFTPLAVALQQGHDKVVAVLLENDRAGKTRLPALHIAARKDDSKAAALLLQNEHDPDVTSKSGFTPLHIASHYGHVNVAILLIQKGATIDYAAKNNITPLHVASKWGRVNMINTLLDRGAKIDAKTRDGLTPLHCAARSGHDQSVDQLIERGAPVTSKTKNGLAPLHMAAQGDHVDSARLLLFHKAPVDDVTVDYLTPLHVAAHCGHHKVAKLLLDRKANPDARALNGFTPLHI…	KKGNTALHIASLAGQFGIVKVLVNYSANVNIQSQNGFTPLYMAAQENHVDVVQFLLKSGANQNLATEDGFTPLAVALQQGHDKVVAVLLENDRAGKTRLPALHIAARKDDSKAAALLLQNEHDPDVTSKSGFTPLHIASHYGHVNVAILLIQKGATIDYAAKNNITPLHVASKWGRVNMINTLLDRGAKIDAKTRDGLTPLHCAARSGHDQSVDQLIERGAPVTSKTKNGLAPLHMAAQGDHVDSARLLLFHKAPVDDVTVDYLTPLHVAAHCGHHKVAKLLLDRKANPDARALNGFTPLHIACKKNRIKVIELLLKYGASIQSTTDSGLTPLHVAAFMGNAGNTLFLLKHGAIIDEPNVRGETPLHLAARANQIEIMRILLNSKAVVDARANENQTPL…
Oech_GAUQ01107343	Ophiocoma echinata (brittle sea star)	GAZO010329	MEVESSLTIEQASLKVTKSVTENDIDINNEHGGNEDEHQKDVPEGSQGSPPDKPDKPEKPEKPEKPEKPEKSTPASVEDPQSSLTDGNASFLRAARAGNLDKVLDYLKGSTDINTSNANGLNALHLSSKEGHLNIVTELLKRGANVDAATKKGNTALHIASLAGQEAIVKVLVQYGANVNVQSQNGFTPLYMAAQENHVSVVKFLLSHGANQNLATEDGFTPLAVALQQGHDKVVAVLLENDRAGKTRLPALHIAARKDDTKAAALLLQNGHNPDVTSKSGFTPLHIAAHYGHVNVATLLLQRGASVDYAARNNITPLHVASKWGRVNMVNTLLDRGARIDAKTRDGLTPLHCSARSGHDQCVDQLLERGAPIAAKTKNGLAPLHMAAQGDHVDSARLL…	KKGNTALHIASLAGQEAIVKVLVQYGANVNVQSQNGFTPLYMAAQENHVSVVKFLLSHGANQNLATEDGFTPLAVALQQGHDKVVAVLLENDRAGKTRLPALHIAARKDDTKAAALLLQNGHNPDVTSKSGFTPLHIAAHYGHVNVATLLLQRGASVDYAARNNITPLHVASKWGRVNMVNTLLDRGARIDAKTRDGLTPLHCSARSGHDQCVDQLLERGAPIAAKTKNGLAPLHMAAQGDHVDSARLLLYHKATVDDVTVDYLTPLHVAAHCGHHRVAKLLLDRKANPSARALNGFTPLHIACKKNRLKVIELLLKYGASIHATTESGLTPLHVAAFMGNLNITMFLLNHGAKVDEVNVRGETPMHLAARSNQIEIIKILIRNNATVDAKAHEKQTPL…
Dmel_Ank	Drosophila melanogaster (common fruit fly)	NP_787123	MTLGDVRVENKIQTRSETCAINGMALDNKNGIIKQNDATISFLRAARSGDIKKVMDFLDCGEISDINSCNANGLNALHLAAKDGYVDICCELLRRGIKIDNATKKGNTALHIASLAGQHDVINQLILYNANVNVQSLNGFTPLYMAAQENHDNCCRTLLANGANPSLSTEDGFTPLAVAMQQGHDKIVAVLLENDVRGKVRLPALHIAAKKNDVNAAKLLLQHDPNADIVSKSGFTPLHIAAHYGNVDIATLLLNNKADVNYVAKHNITPLHVACKWGKLSLCTLLLCRGAKIDAATRDGLTPLHCASRSGHVEVIKHLLQQNAPILTKTKNGLSALHMAAQGEHDEAAHLLLDNKAPVDEVTVDYLTALHVAAHCGHVKVAKLLLDYKANPNARALNG…	KKGNTALHIASLAGQHDVINQLILYNANVNVQSLNGFTPLYMAAQENHDNCCRTLLANGANPSLSTEDGFTPLAVAMQQGHDKIVAVLLENDVRGKVRLPALHIAAKKNDVNAAKLLLQHDPNADIVSKSGFTPLHIAAHYGNVDIATLLLNNKADVNYVAKHNITPLHVACKWGKLSLCTLLLCRGAKIDAATRDGLTPLHCASRSGHVEVIKHLLQQNAPILTKTKNGLSALHMAAQGEHDEAAHLLLDNKAPVDEVTVDYLTALHVAAHCGHVKVAKLLLDYKANPNARALNGFTPLHIACKKNRIKMVELLIKHGANIGATTESGLTPLHVASFMGCINIVIYLLQHEASADLPTIRGETPLHLAARANQADIIRILLRS-AKVDAIAREGQTPL…
Dmel_Ank2	Drosophila melanogaster (common fruit fly)	NM_001202141 ( U variant contains both XL and L exons)	MVTENGAQGDGNTSFLRAARAGNLERVLEHLKNNIDINTSNANGLNALHLASKDGHIHVVSELLRRGAIVDSATKKGNTALHIASLAGQEEVVKLLLEHNASVNVQSQNGFTPLYMAAQENHDAVVRLLLSNGANQSLATEDGFTPLAVAMQQGHDKVVAVLLESDTRGKVRLPALHIAAKKDDVKAATLLLDNDHNPDVTSKSGFTPLHIASHYGNQNIANLLIQKGADVNYSAKHNISPLHVAAKWGKTNMVSLLLEKGGNIEAKTRDGLTPLHCAARSGHEQVVDMLLERGAPISAKTKNGLAPLHMAAQGEHVDAARILLYHRAPVDEVTVDYLTALHVAAHCGHVRVAKLLLDRNADANARALNGFTPLHIACKKNRLKVVELLLRHGASISAT…	KKGNTALHIASLAGQEEVVKLLLEHNASVNVQSQNGFTPLYMAAQENHDAVVRLLLSNGANQSLATEDGFTPLAVAMQQGHDKVVAVLLESDTRGKVRLPALHIAAKKDDVKAATLLLDNDHNPDVTSKSGFTPLHIASHYGNQNIANLLIQKGADVNYSAKHNISPLHVAAKWGKTNMVSLLLEKGGNIEAKTRDGLTPLHCAARSGHEQVVDMLLERGAPISAKTKNGLAPLHMAAQGEHVDAARILLYHRAPVDEVTVDYLTALHVAAHCGHVRVAKLLLDRNADANARALNGFTPLHIACKKNRLKVVELLLRHGASISATTESGLTPLHVAAFMGCMNIVIYLLQHDASPDVPTVRGETPLHLAARANQTDIIRILLRNGAQVDARAREQQTPL…
Tcas_XM008193073	tribolium castaneum (red flour beetle)	XM_008193073	MALGNGSTPNGGVTQEKAPVVNGTNMETLPRAGKQTDPNTAFLRAARANQLDKIQEYLDSGTVRDINTSNANGLNALHLAAKDGHVEIARELLKRGAIVDAATKKGNTALHIASLAGQEEIVRLLVQHGASLNVQSQNGFTPLYMAAQENHDGVVKYLLSKGANQTLATEDGFTPLAVAMQQGHDKVVAVLLENDTRGKVRLPALHIAAKKDDVKAAALLLQNEHNPDVTSKSGFTPLHIAAHYGNDKVASLLYDKGADVNYAAKHNITPLHVASKWGKNNMVTLLVAKGADIQAKTRDGLTPLHCAARSGHDQVVDMLLENGAPMHAKTKNGLAPLHMAAQGEHVDAARILLYHGAPVDEVTVDYLTALHVAAHCGHVRVAKLLLDRGADPNARALNG…	KKGNTALHIASLAGQEEIVRLLVQHGASLNVQSQNGFTPLYMAAQENHDGVVKYLLSKGANQTLATEDGFTPLAVAMQQGHDKVVAVLLENDTRGKVRLPALHIAAKKDDVKAAALLLQNEHNPDVTSKSGFTPLHIAAHYGNDKVASLLYDKGADVNYAAKHNITPLHVASKWGKNNMVTLLVAKGADIQAKTRDGLTPLHCAARSGHDQVVDMLLENGAPMHAKTKNGLAPLHMAAQGEHVDAARILLYHGAPVDEVTVDYLTALHVAAHCGHVRVAKLLLDRGADPNARALNGFTPLHIACKKNRIKMVELLLKHGASIGATTESGLTPLHVASFMGCMNIVIYLLQHDASPDIPTVRGETPLHLAARANQTDIIRILLRNGAAVDAKAREEQTPL…
Tcas_XM008201838	tribolium castaneum (red flour beetle)	XM_008201838	MVTENGQTDGNTSFLRAARNGQLEKVLEHLESNIDINTSNANGLNALHLASKDGHVEIVKELLKRGAVIDAATKKGNTALHIASLAGQEEVVKLLVSHGASVNVQSQNGFTPLYMAAQENHDNVVKYLLANGANQSLSTEDGFTPLAVAMQQGHDKVVTVLLENDTRGKVRLPALHIAAKKDDVKAAKLLLENEHNPDVTSKSGFTPLHIASHYGNQAIANLLLQKGADVNYAAKHNITPLHVAAKWGKTNMVTVLLEHGANIESKTRDGLTPLHCAARSGHEQVVDMLLEKGAPISSKTKNGLAPLHMAAQGDHVDAARILLYHRAPVDEVTVDYLTALHVAAHCGHVRVAKLLLDRQADANARALNGFTPLHIACKKNRIKVVELLLKHGASIGATT…	KKGNTALHIASLAGQEEVVKLLVSHGASVNVQSQNGFTPLYMAAQENHDNVVKYLLANGANQSLSTEDGFTPLAVAMQQGHDKVVTVLLENDTRGKVRLPALHIAAKKDDVKAAKLLLENEHNPDVTSKSGFTPLHIASHYGNQAIANLLLQKGADVNYAAKHNITPLHVAAKWGKTNMVTVLLEHGANIESKTRDGLTPLHCAARSGHEQVVDMLLEKGAPISSKTKNGLAPLHMAAQGDHVDAARILLYHRAPVDEVTVDYLTALHVAAHCGHVRVAKLLLDRQADANARALNGFTPLHIACKKNRIKVVELLLKHGASIGATTESGLTPLHVASFMGCMNIVIYLLQHDASPDVPTVRGETPLHLAARANQTDIIRILLRNGAQVDARAREQQTPL…
Amel_XM006565946	Apis mellifera (european honey bee)	XM_006565946	MTGEEGKCGGGTGTGGDAGVGNTNTNLTDNVNNINANVHANLNANINVSQQNGGPEKAPVVGGTNVETLPRAGKQSDPSTAFLRAARAGQLEKVLEYLESGVDINASNANGLNALHLAAKDGHLEIVRELLKRGAVVDAATKKGNTALHIASLAGQEEVVQLLVQRGASVNAQSQNGFTPLYMAAQENHDSVVKFLLSKGANQTLATEDGFTPLAVAMQQGHDKVVAVLLENDTRGKVRLPALHIAAKKDDCKAAALLLQNDHNPDVTSKSGFTPLHIAAHYGNDRIASLLYDRGADVNFAAKHNITPMHVAAKWGKIKMVNLLMSKGANIEAKTRDGLTPLHCAARSGHHEVVDILIEKGAPIGSKTKNGLAPLHMASQGDHVDAARILLYHRAPVDE…	KKGNTALHIASLAGQEEVVQLLVQRGASVNAQSQNGFTPLYMAAQENHDSVVKFLLSKGANQTLATEDGFTPLAVAMQQGHDKVVAVLLENDTRGKVRLPALHIAAKKDDCKAAALLLQNDHNPDVTSKSGFTPLHIAAHYGNDRIASLLYDRGADVNFAAKHNITPMHVAAKWGKIKMVNLLMSKGANIEAKTRDGLTPLHCAARSGHHEVVDILIEKGAPIGSKTKNGLAPLHMASQGDHVDAARILLYHRAPVDEVTVDYLTALHVAAHCGHVRVAKLLLDRNADPNARALNGFTPLHIACKKNRLKVVELLLKHKASIEATTESGLTPLHVASFMGCMNIVIYLLQHAASPDIPTVRGETPLHLAARANQTDIIRILLRNGAQVDARAREEQTPL…
Amel_XM006567288	Apis mellifera (european honey bee)	XM_006567288; (sequence here includes long exon not in XM_006567288)	MMTEEAFPPIIRFQADDTTAFLRAARSGNLEKVIEFLDTDLDINTANSNGLNALHLASKDGHVEIVTELLKRGATVDAATKKGNTALHIASLAGQAEIVNILIQYGAAVNIQSQNGFTPLYMAAQENHDQVVKLLLSNGANQSLATEDGFTPLAVAMQQGHDKVVSVLLENDSKGKVRLPALHIAAKKDDCKAADLLLQNDHKPDVTSKSGFTPLHIAAHYGNEEIARLLIKRGADVNYLAKHNISPLHVAAKWGKNNMVKVLLENSAQIDAKTRDGLTPLHCAARSGHEQVITTLLEHSAPISARTKNGLAPLHMASQGDHVDAARVLLYHRAPVDEVTIDYLTSLHVAAHCGHVRVAKLLLDRKADPNARALNGFTPLHIACKKNRIKVVELLVKHG…	KKGNTALHIASLAGQAEIVNILIQYGAAVNIQSQNGFTPLYMAAQENHDQVVKLLLSNGANQSLATEDGFTPLAVAMQQGHDKVVSVLLENDSKGKVRLPALHIAAKKDDCKAADLLLQNDHKPDVTSKSGFTPLHIAAHYGNEEIARLLIKRGADVNYLAKHNISPLHVAAKWGKNNMVKVLLENSAQIDAKTRDGLTPLHCAARSGHEQVITTLLEHSAPISARTKNGLAPLHMASQGDHVDAARVLLYHRAPVDEVTIDYLTSLHVAAHCGHVRVAKLLLDRKADPNARALNGFTPLHIACKKNRIKVVELLVKHGASIESTTESGLTPLHVASFMGCMNIVIFLLQHEANPDVPTVRGETPLHLAARANQTDIIRILLRNGAKVDARAREQQTPL…
Lpoly_XM013923895	Limulus polyphemus (atlantic horseshoe crab)	XM_013923895	MLKMLMKRFPSVGNAIYQLQTDGNASFLRAARAGNLEKVLEYLKGSIDINTSNANGLNALHLASKEGHVNIVSELLKRGANVNAATKKGNTALHIASLAGQEAVVKILVQSGANVNVQSQNGFTPLYMAAQENHDNVVRFLLANGANQSLATEDGFTPLAVALQQGHDKVVAVLLENDAKGRVRLPALHIAAKKDDCKAAALLLQNDHNPDVTSKSGFTPLHIAAHYGNDNIGRLLLEKGAEINYAAKHQITPLHVASKWGKANMATLLLDKGAKIDAFTRDGLTPLHCAARSGHDHVVDLLLEKGAPITAKTKNGLAPLHMASQGDHVDGARILLYHKAPVDDVTVDYLTALHVAAHCGHVRVAKLLLDRKADPNARALNGFTPLHIACKKNRIKVVE…	KKGNTALHIASLAGQEAVVKILVQSGANVNVQSQNGFTPLYMAAQENHDNVVRFLLANGANQSLATEDGFTPLAVALQQGHDKVVAVLLENDAKGRVRLPALHIAAKKDDCKAAALLLQNDHNPDVTSKSGFTPLHIAAHYGNDNIGRLLLEKGAEINYAAKHQITPLHVASKWGKANMATLLLDKGAKIDAFTRDGLTPLHCAARSGHDHVVDLLLEKGAPITAKTKNGLAPLHMASQGDHVDGARILLYHKAPVDDVTVDYLTALHVAAHCGHVRVAKLLLDRKADPNARALNGFTPLHIACKKNRIKVVELLLKHGASIEARTESGLTPLHVAAFMGNMNIVIFLIQHGADPDIPTVRGETPIHLAARANQADIIRILLRNGARVDAKAREHQTPL…
Lpoly_XM013917714	Limulus polyphemus (atlantic horseshoe crab)	XM_013917714	MTKKVDTIHINGATDENNDGNAEDQVPEAGNILSKTQADSSASFLRAARSGNVEKVLEYLKGSTDINASNANGLNALHLASKEGHVNIVSELLKRGANVNASTKKGNTALHIACLAGQEAVVKILIQSGANVNVQSQNGFTPLYMAAQENHDSVVRFLLANGANQSLATEDGFTPLAVALQQSHDKVVTILLENDAKGRVRLPALHIAAKKDDCKAADVLLQNDHNPDVTSKSGFTPLHIAAHYGNESIGSLLLEKGADINYTAKHQITPLHVASKWGKANMVSLLVEKGAKIDSPTRDGLTPLHCAARSGHDHVVDLLLEKGAPITAKTKNGLAPLHMASQGDHVDSARILLFHKAPVDDVTVDFLTALHVAAHCGHVRVAKLLLDRKADPNARALNG…	KKGNTALHIACLAGQEAVVKILIQSGANVNVQSQNGFTPLYMAAQENHDSVVRFLLANGANQSLATEDGFTPLAVALQQSHDKVVTILLENDAKGRVRLPALHIAAKKDDCKAADVLLQNDHNPDVTSKSGFTPLHIAAHYGNESIGSLLLEKGADINYTAKHQITPLHVASKWGKANMVSLLVEKGAKIDSPTRDGLTPLHCAARSGHDHVVDLLLEKGAPITAKTKNGLAPLHMASQGDHVDSARILLFHKAPVDDVTVDFLTALHVAAHCGHVRVAKLLLDRKADPNARALNGFTPLHIACKKNRIKVVELLLKYGGSIEATTESGLTPLHVSAFMGNMNIVIFLIQHGADPNIQTVRGETPMHLAARANQADIIRILLRNGASVDAKAREHQTPL…
Lpoly_XM013916556	Limulus polyphemus (atlantic horseshoe crab)	XM_013916556	MVTEDQRQADISASFLRAARAGNLEKVLEFLKGSIDINTSNANGLNALHLASKEGHVNIVSELLKRGANVNAATKKGNTALHIASLAGQEAVVKLLVQSGANVNVQSQNGFTPLYMAAQENHHSVVCFLLTSGANQSLATEDGFTPLAVSLQQGHDKVVTVLLENDAKGRVRLPALHIAAKKDDCKAAALLLQNDHNPDVTSKSGFTPLHIAAHYGNDNIGRLLLEKGAKVNYVAKHQITPLHVASKWGKSNMVILLIEKGAQIDALTKDGLTPLHCAARSGHDHVVDLLLERGAPVTAKTKNGLAPLHMASQADNVDCARTLLYHKAPVDDVTIDYLTALHVAAHCGHVKVAKILLDRKADPNARALNGFTPLHIACKKNRIKIVELLLKHGGSIEAR…	KKGNTALHIASLAGQEAVVKLLVQSGANVNVQSQNGFTPLYMAAQENHHSVVCFLLTSGANQSLATEDGFTPLAVSLQQGHDKVVTVLLENDAKGRVRLPALHIAAKKDDCKAAALLLQNDHNPDVTSKSGFTPLHIAAHYGNDNIGRLLLEKGAKVNYVAKHQITPLHVASKWGKSNMVILLIEKGAQIDALTKDGLTPLHCAARSGHDHVVDLLLERGAPVTAKTKNGLAPLHMASQADNVDCARTLLYHKAPVDDVTIDYLTALHVAAHCGHVKVAKILLDRKADPNARALNGFTPLHIACKKNRIKIVELLLKHGGSIEARTESGLTPLHVSAFMGNMNIVIFLIQHGADPDIPTVRGETPIHLAARANQADIIRILLRNGAHVDAKAREHQTPL…
Cele_unc-44	Caenorhabditis elegans (nematode)	NP_001021268	MSNEGDPPQPQQQQPESQEVQAPAAPEPGRAEGSASFLRAARAGDLEKVLELLRAGTDINTSNANGLNSLHLASKEGHSEVVRELIKRQAQVDAATRKGNTALHIASLAGQSLIVTILVENGANVNVQSVNGFTPLYMAAQENHEEVVKYLLKHGANQALSTEDGFTPLAVALQQGHDRVVAVLLENDSKGKVRLPALHIAAKKDDTTAATLLLQNEHNPDVTSKSGFTPLHIAAHYGHENVGQLLLEKGANVNYQARHNISPLHVATKWGRTNMANLLLSRGAIIDSRTKDLLTPLHCAARSGHDQVVDLLVVQGAPISAKTKNGLAPLHMAAQGDHVDAARTLLYHRAPVDDVTVDYLTPLHVAAHCGHVRVAKLLLDRSADPNSRALNGFTPLHIA…	RKGNTALHIASLAGQSLIVTILVENGANVNVQSVNGFTPLYMAAQENHEEVVKYLLKHGANQALSTEDGFTPLAVALQQGHDRVVAVLLENDSKGKVRLPALHIAAKKDDTTAATLLLQNEHNPDVTSKSGFTPLHIAAHYGHENVGQLLLEKGANVNYQARHNISPLHVATKWGRTNMANLLLSRGAIIDSRTKDLLTPLHCAARSGHDQVVDLLVVQGAPISAKTKNGLAPLHMAAQGDHVDAARTLLYHRAPVDDVTVDYLTPLHVAAHCGHVRVAKLLLDRSADPNSRALNGFTPLHIACKKNRIKVVELLLKYRAAIEATTESGLTPLHVAAFMGAINIVIYLLQQGANPDVETVRGETPLHLAARANQTDVVRVLIRNGAKVDAQARELQTPL…
Acal_XM013084979	Aplysia californica (california sea hare)	XM_013084979	MAEQTQSPPKQHKSDGNAGFLRAARDGNLEEVLDYLRGSTDINTSNPNGLNALHLASKEGHINIVSELLKRGANVEAATKKGNTALHIASLAGHEDIVVTLVENGAQVNLQAQAGFTPLYMAAQEGHAEVVKFLLSSGANQGLSTEDGFTPLAVALQQGHDKVVSVLLEHDAKGKVRLPALHIAAKKDDVKSAALLLQNEQNSVELQTKGGLVNDTTKSGFTPLHIAAHYGNTNVANLLIQRNADVNFRAKNNITPLHVGSRWGKLNMVNLLLDSNAAIDEKTRDGLTPLHCAARSGHDPVVDTLLEKGAPHSAKTKNGLTPLHMAAQGDHEDCARLLLYHKASLNEVTVDYLTPLHVAAHCGNVKTAKLLLDRKCEPNARALNGFTPLHIACKKNRIK…	KKGNTALHIASLAGHEDIVVTLVENGAQVNLQAQAGFTPLYMAAQEGHAEVVKFLLSSGANQGLSTEDGFTPLAVALQQGHDKVVSVLLEHDAKGKVRLPALHIAAKKDDVKSAALLLQNEQNSVELTKSGFTPLHIAAHYGNTNVANLLIQRNADVNFRAKNNITPLHVGSRWGKLNMVNLLLDSNAAIDEKTRDGLTPLHCAARSGHDPVVDTLLEKGAPHSAKTKNGLTPLHMAAQGDHEDCARLLLYHKASLNEVTVDYLTPLHVAAHCGNVKTAKLLLDRKCEPNARALNGFTPLHIACKKNRIKVVELLLKYGASIESKTESGLTPLHVASFMGHMNIVIYLIQHNANPNTATVRGETSLHLAARANQSDIIRILLRNGATVDARAREQQTPL…
Lgig_XM009066073	Lottia gigantea (owl limpet)	XM_009066073	QSDGNAGFLRAARDGNLNEVLEYLKGSTDINTSNPNGLNALHLASKEGHIKIVTELLARGANVEAATKKGNTSLHIAALAGHEEIVNILVDNNAKVNVQAQAGFTPLYMAAQEGHSEVVRFLLANGASQSLATEDGFTPLAVALQQGHEKVVSVLLEHDTKGKVRLPALHIAAKKDDVKSAALLLQNEQNNVDTQTKSGFTPLHIASHYGNTNVANLLIQRGADVNFKAKNNITPLHVGSRWGKANMVGLLLDNNADISEKTRDGLTPLHCAARSGHEGVVDLLLERSAPHSAKTKNGLTPLHMAAQGDHVDCARLLLYHKAQVDDVTVDYLTPLHVAAHCGNVKTAKLLLDRKCEPNSRALNGFTPLHIACKKNRIKVVELLLKYGANIEATTESGLT…	KKGNTSLHIAALAGHEEIVNILVDNNAKVNVQAQAGFTPLYMAAQEGHSEVVRFLLANGASQSLATEDGFTPLAVALQQGHEKVVSVLLEHDTKGKVRLPALHIAAKKDDVKSAALLLQNEQNNVDTTKSGFTPLHIASHYGNTNVANLLIQRGADVNFKAKNNITPLHVGSRWGKANMVGLLLDNNADISEKTRDGLTPLHCAARSGHEGVVDLLLERSAPHSAKTKNGLTPLHMAAQGDHVDCARLLLYHKAQVDDVTVDYLTPLHVAAHCGNVKTAKLLLDRKCEPNSRALNGFTPLHIACKKNRIKVVELLLKYGANIEATTESGLTPLHVASFMGHMNIVIYLIQQNANPDFPTVRGETSLHLAARANQTDIIRILLRNGATVDAKAREQQTPL…
Gpau_GBIL01077490	glossoscolex paulistis (giant earthworm)	GBIL01077490	MDFIRRKFRSKSDANASILRAARSGNLEKVLDLLRNKTDINASNANGLNALHLASKEGHVAIVEEILKRGASVDAATKKGSTALHIASLAGQLEVIGILLDHGAKINIQSQNGFTPLYMAAQENHVEVVRFLLDHGALQTLATEDGFTPLAVALQQGHDRVVAALLENDSGGKVHLPALHIAAKKDDVKAAKLLLENDHNIDKTSKTGSLANDTTKSGFTPLHIAAHYGNVNVAKLLIEKGADVNFKARNFITPLHVSSKWGRGNMISLLLDNAAVIDSQTRDGLTPLHCAARSGHEQVVDLLLERGAPVTTKTKNGLSPLHMAIQGDHVDCARLLLLHKAPINDVTVDYLTPLHVAAHCGNVKTAKLLLDRKCEVNARALNGFTPLHIACKKNRIKVV…	KKGSTALHIASLAGQLEVIGILLDHGAKINIQSQNGFTPLYMAAQENHVEVVRFLLDHGALQTLATEDGFTPLAVALQQGHDRVVAALLENDSGGKVHLPALHIAAKKDDVKAAKLLLENDHNIDKTTKSGFTPLHIAAHYGNVNVAKLLIEKGADVNFKARNFITPLHVSSKWGRGNMISLLLDNAAVIDSQTRDGLTPLHCAARSGHEQVVDLLLERGAPVTTKTKNGLSPLHMAIQGDHVDCARLLLLHKAPINDVTVDYLTPLHVAAHCGNVKTAKLLLDRKCEVNARALNGFTPLHIACKKNRIKVVELLLKYGAMIEATTESGLTPIHVAAFMGHMNIVIFLVQHGANPDFTTIRGETALHLAARANQTDIMRILLRNGAQVDARAREQQTPL…
Gpau_GBIL01084250	glossoscolex paulistis (giant earthworm)	GBIL01084250	MESQEKAVPPSEYRVIDSTPCPEECHQQYNKRQSGSELQANGPERQTKPIKAESSSSFLRAARAGNLDKLLEYLKGSMDINTSNANGLNALHLASKEGHIHVVRELISRGAAVDAATKKGNTALHIASLAGQAEVVQILVEQGAKVNVQSQNGFTPLYMAAQENHSEVVKFLLANNANQTLSTEDGFTPLAVALQQGHDRVVAVLLENDSRGKVRLPALHIAAKKDDVKATTLLLQNEHNADTTKNGGLVNDTTKSGFTPLHIACHYGNISVGRLLIDKGADINYKARNSITPLHVASKWGRSNMVELLLDAKANIDARTRDGLTPLHCAARSGHDQVVDLLLEQGALVMCKTKNGLTPLHMSSQGDHLDCARLLLYHKAPIDEVTVDYLTPLHVVAHC…	KKGNTALHIASLAGQAEVVQILVEQGAKVNVQSQNGFTPLYMAAQENHSEVVKFLLANNANQTLSTEDGFTPLAVALQQGHDRVVAVLLENDSRGKVRLPALHIAAKKDDVKATTLLLQNEHNADTTTKSGFTPLHIACHYGNISVGRLLIDKGADINYKARNSITPLHVASKWGRSNMVELLLDAKANIDARTRDGLTPLHCAARSGHDQVVDLLLEQGALVMCKTKNGLTPLHMSSQGDHLDCARLLLYHKAPIDEVTVDYLTPLHVVAHCGNVKTAKLLLDRKCEVNARALNGFTPLHIACKKNRIKIVELLLKYGASLEATTESGLTPLHVASFMGHMNIAIFLIQHGSNPNNTTMRGETALHLAARANQTDIIRILLRNGAQVDAKAREQQTAL…
Ofav_Ank	Orbicella faveolata (star coral)	KU495922	MNGKDKTGATLNQVDVAFLRAARAGNLEKVKSFLTEEGDIHTCNANGLNALHLSSKEGHVEVVQELLRRGAGVNFTTKKGNTALHIASLAGQKAAVDVLLESGASVNSKAQNGFTPLYMAAQEGHVDVVRTLLNKGANQQCTTEDGFTPIDVAVQQGHEKVVAALLHHDSRKGYRSLHTAARKDFAKAAKLLLQKDHKPDIEAPNGFTPLHIAAKYGNQNVAGVLIQHGATIDYKTKNYVIAPLHVAAKYGNLNIVTLLVEKGSKVDIPNKDGLTPLHCAARDGHDKVVEYLVNKKASITARTKHGLTPLHMSCQGNHLSTSGLLIDSKAPVNAVATNGLTPLHIAAHYGHVDIAELLLNRGADTDARARNGFTPLHVACKKNREQVIQLLLKYGANVH…	KKGNTALHIASLAGQKAAVDVLLESGASVNSKAQNGFTPLYMAAQEGHVDVVRTLLNKGANQQCTTEDGFTPIDVAVQQGHEKVVAALLHHDSRKGYR--SLHTAARKDFAKAAKLLLQKDHKPDIEAPNGFTPLHIAAKYGNQNVAGVLIQHGATIDYKTKNYIAPLHVAAKYGNLNIVTLLVEKGSKVDIPNKDGLTPLHCAARDGHDKVVEYLVNKKASITARTKHGLTPLHMSCQGNHLSTSGLLIDSKAPVNAVATNGLTPLHIAAHYGHVDIAELLLNRGADTDARARNGFTPLHVACKKNREQVIQLLLKYGANVHSANEGGQTPMHVATYYGNVTLVLILLQHGGSPDITNVRGETALHIACRRRQITIVRLLLRNGASVDAKTQDRETPL…
Nvec_Ank	Nematostella vectensis (starlet sea anemone)	http://cnidarians.bu.edu/stellabase/index.cgi; transcript Nv.R3.9619.5	MKEKESGGLNQIDVAFLRAARAGNIDKVINFLNDGGDIHTCNANGLNALHLSAKEGHLEVMVELIKRGANVNATTKKGNTALHIAALAGQRGAVEVLLENNATVNSKAQNGFTPLYMAAQEGHADVVKILLTHGANQQATTEDGFTPIDVAVQQGHEKVVAILLHHDSRKGYRSLHTAARKDFAKAAKLLLQKGHQPDVEAPNGFTPLHIAAKYGNLNVATVLVQNGATIDYKTKNYIIAPLHVAAKYGHLNIVTLLVEKGSKVDIPNKDSLTPLHCAARDGHEKVVEYLIQKGASLTSRTKHGLTPLHMSCQGNHPNTSELLIDNKAPVNAVATNGLTPLHIAAHYGHVDIAQLLLDKGADTDARARNGFTPLHVACKKNREQVIQLLLKYGANVHSA…	KKGNTALHIAALAGQRGAVEVLLENNATVNSKAQNGFTPLYMAAQEGHADVVKILLTHGANQQATTEDGFTPIDVAVQQGHEKVVAILLHHDSRKGYR--SLHTAARKDFAKAAKLLLQKGHQPDVEAPNGFTPLHIAAKYGNLNVATVLVQNGATIDYKTKNYIAPLHVAAKYGHLNIVTLLVEKGSKVDIPNKDSLTPLHCAARDGHEKVVEYLIQKGASLTSRTKHGLTPLHMSCQGNHPNTSELLIDNKAPVNAVATNGLTPLHIAAHYGHVDIAQLLLDKGADTDARARNGFTPLHVACKKNREQVIQLLLKYGANVHSANEGGQTPMHVATYYGNVTLVLILLQHGGSPDITNVRGETALHIACRRKQITIVRLLLRNGAAVDAKSQDRETPL…
Amil_JR997720	Acropora millepora (stony coral)	JR997720	MKEKTASSSLSQVEVAYLRAARAGILEKVLNFLNEDGDIHTCNANGLNALHLSSKEGHIEVVKELLKRGAGVNFTTKKGNTALHIAALAGQKLAVEVLLDSGASVNSKAQNGFTPLYMAAQEGHVDVVRTLLSKGANQQCTTEDGFTPIDVAVQQGHEKVVAALLHHDSRKGYRSLHTAARKDFAKAAKLLLVKDHKPDVEAPNGFTPLHIAAKYGNLNVAGVLIQHGATIDFKTKIYVIAPLHVAAKYGNINIVTLLVEKGSKVDIPNKDGLTPLHCAARDGHDAVVEYLISKKASITARTKHGLTPLHMSCQGNHPSTSGMLIDNKAPVNAVATNGLTPLHIAAHYGHVDITELLLNRGADTDARARNGFTPLHVACKKNREQVIQLLLKFGANVHS…	KKGNTALHIAALAGQKLAVEVLLDSGASVNSKAQNGFTPLYMAAQEGHVDVVRTLLSKGANQQCTTEDGFTPIDVAVQQGHEKVVAALLHHDSRKGYR--SLHTAARKDFAKAAKLLLVKDHKPDVEAPNGFTPLHIAAKYGNLNVAGVLIQHGATIDFKTKIYIAPLHVAAKYGNINIVTLLVEKGSKVDIPNKDGLTPLHCAARDGHDAVVEYLISKKASITARTKHGLTPLHMSCQGNHPSTSGMLIDNKAPVNAVATNGLTPLHIAAHYGHVDITELLLNRGADTDARARNGFTPLHVACKKNREQVIQLLLKFGANVHSANEGGQTPMHVATYYGNVTLVLILLQHGGSPDITNVRGETALHIACRRRQITIVRLLLRNGAAVDAKTQDRETPL…
Epal_JV117753	Exaiptasia pallida (brown anemone)	JV117753	MKESSGLNQIDVAFLRAARAGNLEKVINFLNDGGDIHTCNANGLNALHLSAKEGHLEVMADLLKRGANVNATTKKGNTALHIGALAGQRGAVEVLLENNAAVNAKAQNGFTPLYMAAQEGHSDVVKVLLNNDGNQQVTTEDGFTPIDVAVQQGHDKVVAILLHSDSKKGYRSLHAAARKDFAKAAKLLLQKGHPPDVEAPNGFTPLHIAAKYGNANVANILIQNGASIDYTTKNYIIAPLHVAAKYGHLNIVTLLVEKGAKVDIPNKDSLTPMHCAARDGHEKVVEYLIQKGASLTSRTKHGLTPLHMSCQGNHVKTSAILIDSKAPVNAVATNGLTPLHIAAHYGHVDIAELLLDKGADTDARARNGFTPLHVACKKNREPVIQLLLKYNANVHSANE…	KKGNTALHIGALAGQRGAVEVLLENNAAVNAKAQNGFTPLYMAAQEGHSDVVKVLLNNDGNQQVTTEDGFTPIDVAVQQGHDKVVAILLHSDSKKGYR--SLHAAARKDFAKAAKLLLQKGHPPDVEAPNGFTPLHIAAKYGNANVANILIQNGASIDYTTKNYIAPLHVAAKYGHLNIVTLLVEKGAKVDIPNKDSLTPMHCAARDGHEKVVEYLIQKGASLTSRTKHGLTPLHMSCQGNHVKTSAILIDSKAPVNAVATNGLTPLHIAAHYGHVDIAELLLDKGADTDARARNGFTPLHVACKKNREPVIQLLLKYNANVHSANEGGQTPMHVATYYGNVTLVLILLQHGGSPDITNVRGETALHIACRRKQITIVRLLLRNGAAVDAKTQDRETPL…
Tadh_p55755	Trichoplax adherens (placozoan)	http://genome.jgi.doe.gov/cgi-bin/getDbSeq?db=Triad1&searchTabList=protein,proteinHitDesc&hitSeqList=55755	MAKFVLLILVSGSSINFTTPVRPHTMSVKLRQHNNNDEMKWHRTLSENSAAFLRAARSGEEDKVLQALSNGIPINTCNSNGLNALHLAAKEGHTEIVKTLLLRGADIEAETKKGNTALHIASLAGQYETTTLLLERGAEVNSSSRSGFTPLYMASQENHLDVVRLLLENGANQRKATEDGFTPLAVALQQGHEDVVAVLREHDTKEGFSLLHDISRRNDGKSAMFLLQKENIEIEGMAKHKFTPLHVACHYGSADVARILIEYGARVNIFASNNITPLHVSANKGFVELVRLLLYHQADQEAHTKDGLIPLHTASRFGKDEVVGELLHDRNDLVEHKSKSGLTPLHMATQDNHVRVIKLLLAFNAYVDTLTNDNITALHISAHYGHVDAARYLLDSSAD…	KKGNTALHIASLAGQYETTTLLLERGAEVNSSSRSGFTPLYMASQENHLDVVRLLLENGANQRKATEDGFTPLAVALQQGHEDVVAVLREHDTKEGFSL--LHDISRRNDGKSAMFLLQKENIEIEGAKHKFTPLHVACHYGSADVARILIEYGARVNIFASNNITPLHVSANKGFVELVRLLLYHQADQEAHTKDGLIPLHTASRFGKDEVVGELLDRNDLVEHKSKSGLTPLHMATQDNHVRVIKLLLAFNAYVDTLTNDNITALHISAHYGHVDAARYLLDSSADANAKSLNGFTPLHVACKKNRYEVVELLLDRGSSIQSQTQAGLSPLHVATFFSNYDIVELLVRKGASIDTVDRKGETALHVAGRIRHEDIAQYLLKMGANADAKARQGITPL…
