# Supplementary material for: Bilaterian Giant Ankyrins Have a Common Evolutionary Origin and Play a Conserved Role in Patterning the Axon Initial Segment
Source: PLoS Genet. 2016 Dec 2;12(12):e1006457. doi: 10.1371/journal.pgen.1006457 (PMC5135030; doi:10.1371/journal.pgen.1006457)
Supplement: S3 Table — The number of ORFs and genome-wide average ORF size are shown and compared to the length of the long exon that encodes the giant Ankyrin. (XLSX) [file pgen.1006457.s009.xlsx]

## Sheet: Sheet1
	Table S3. Comparison of Ankyrin long exons to the average ORF size in four genomes
	Data Source		ORF (> 300 bp) Data		Long Exon Data
	Species	Genome Version	# of ORFs	Average size ± S.D.	Name	size (bp)	S.D.s > mean
	Mus musculus	Dec. 2011 (GRCm38/mm10)	854524	387.6 ± 159.2	AnkG	7674	45.8
					AnkB	6157	36.2
	Ciona intestinalis	ci2 / Mar. 2005 freeze	81915	436.44 ± 307.9	Ank	13344	41.9
	Drosophila melanogaster	Aug. 2014 (BDGP Release 6 + ISO1 MT/dm6)	186979	445.6 ± 301.9	Ank2 XL	27804	90.6
					Ank2 L	5132	15.5
	Caenorhabditis elegans	UCSC version ce6	90742	428.1 ± 245.5	unc-44	14974	59.3
