# Supplementary material for: Bilaterian Giant Ankyrins Have a Common Evolutionary Origin and Play a Conserved Role in Patterning the Axon Initial Segment
Source: PLoS Genet. 2016 Dec 2;12(12):e1006457. doi: 10.1371/journal.pgen.1006457 (PMC5135030; doi:10.1371/journal.pgen.1006457)
Supplement: S4 Table — A list of the Ankyrin genes, length of long exon, position, and data on repeats within the long exon is shown. (XLSX) [file pgen.1006457.s010.xlsx]

## Sheet: Sheet1
Table S4. Length and position (relative to the death domain, DD) of long exons in Ankyrin genes
TREE NAME (FIGURE 4)	SPECIES SOURCE	DATA SOURCES	LONG EXON(S) in bp	POSITION RELATIVE TO DD	REPEAT #	REPEAT SIZE	REPEAT CONSENSUS&
Hsap_AnkG	Homo sapiens (human)	G1,T2	7811	upstream	N.A.
Hsap_AnkB	Homo sapiens (human)	G,T	6255	upstream	15	12	PPVSPSGKTEKH
Hsap_AnkR	Homo sapiens (human)	G,T	None	N.A.	N.A.
Mmus_AnkG	Mus musculus(house mouse)	G,T	7674	upstream	N.A.
Mmus_AnkB	Mus musculus(house mouse)	G,T	6157	upstream	16	12	PPVSPSGKTEKH
Mmus_AnkR	Mus musculus(house mouse)	G,T	None	N.A.	N.A.
Xtro_XP002934298	Xenopus tropicalis (western clawed frog)	G	7502	upstream	6	13	IEETPIGSIKDKV
Xtro_XP012823126	Xenopus tropicalis (western clawed frog)	G	7544	upstream	N.A.
Xtro_XP012814594	Xenopus tropicalis (western clawed frog)	G	None	N.A.	N.A.
Drer_XP009305090	Danio rerio (zebrafish)	G	5765, 2967*	upstream	7	19	VAESKILQEPSIDPNTVSS
Drer_XP009304736	Danio rerio (zebrafish)	G	7042	upstream	N.A.
Drer_XP009291284	Danio rerio (zebrafish)	G	7137	upstream	N.A.
Drer_XP009300282	Danio rerio (zebrafish)	G	None	N.A.	N.A.
Drer_XP009293657	Danio rerio (zebrafish)	G	None	N.A.	N.A.
Cint_ Ank	Ciona intestinalis (vase tunicate)	G,T	13344	upstream	N.A.
Bsch_comp567235	Botryllus schlosseri (golden star tunicate)	T	short form#	N.A.	N.A.
Bflo_g21229	Branchiostoma floridae (florida lancelet)	G	14146, 10892**	undetermined	>160	16	GRPLSSDEXATILQAA
Spur_XP011669655	Strongylocentrotus purpuratus (purple sea urchin)	G,T	7495	downstream	16	60	EEEQAPTVSSESIPDTPEDIPKEDDSQITTTYTEKETHEVVVKETVQVIEKEQVVFEDEP
Lvar	Lytechnicus variegatus (green sea urchin)	G	2091, 4672*	downstream	12	60	QEDQAPTVTSEHIQDTPEDVPKEEEQPIGTTFIEQKTEEVVVKETVQVIEKEQVVFEDEP
Ppar	Parastichopus parvimensis (warty sea cucumber)	G,T	6336	downstream	N.A.
Ojap_GAZO01032914/21	Oxycomanthus japonicus (feather star)	T	short form	N.A.	N.A.
Oech_GAUQ01107343	ophiocoma echinata (brittle sea star)	T	short form	N.A.	N.A.
Dmel_Ank	Drosophila melanogaster (common fruit fly)	G,T	None	N.A.	N.A.
Dmel_Ank2	Drosophila melanogaster (common fruit fly)	G,T	27804, 5132	downstream	93$	76	KPISHPTSLVTGVTFGGDKSPLHPEEKPKSPEKKDEKVLAKPDDSSKSVVETDKPSPKEYSDDETDDEIEIPKPLD
Tcas_XM008193073	Tribolium castaneum (red flour beetle)	G	None	N.A.	N.A.
Tcas_XM008201838	Tribolium castaneum (red flour beetle)	G	8591, 6815	downstream	18	71	SSPSRGLFGIFKKSKKDEEXXEXKXXLSEEVVKDINDTTQFLSEEVEKYHDVKPEKXXXIDEEKVXKTVEE
Amel_XM006565946	Apis mellifera (european honey bee)	G	11581	downstream	41	~61	Diverse, A,K,E-Rich
Amel_XM006567288	Apis mellifera (european honey bee)	G	8941	downstream	N.A.
Lpoly_XM013923895	Limulus polyphemus (atlantic horseshoe crab)	G	4041, 8816	downstream	20	27	EVKPVVETEPVVKXXEEEEKEFEELEK
Lpoly_XM013917714	Limulus polyphemus (atlantic horseshoe crab)	G	None	N.A.	N.A.
Lpoly_XM013916556	Limulus polyphemus (atlantic horseshoe crab)	G	3611, 3830	downstream	N.A.
Cele_unc-44	Caenorhabditis elegans (nematode)	G,T	14974	downstream	(A) 44, (B) 7	(A) 27, (B) 60	(A) VIETTTTTTVTREHFEPEDE(X, 1-22)SPVPSE, (B) ESGDESDGEGLGSKVLGFAKKAGMVAGGVVAAPVALAAVGAKAAYDLKKDDDEEDQEDRE
Acal_XM013084979	Aplysia californica (california sea hare)	G,T	7569, 6560^	downstream	(A) 5, B (5)	(A) 32, (B) 24	(A) EEAEKGQPEIEEPIQPSVASSYKAKPDVQQPD, (b) RIEEFTEEERDTSIPPVEMTQSVD
Lgig_XM009066073	Lottia gigantea (owl limpet)	G	6818	downstream	N.A.
Gpau_GBIL01077490	glossoscolex paulistis (giant earthworm)	T	short form	N.A.	N.A.
Gpau_GBIL01084250	glossoscolex paulistis (giant earthworm)	T	Probable^^	downstream	N.A.
Ofav_Ank	Orbicella faveolata (star coral)	G,T	None	N.A.	N.A.
Nvec_Ank	Nematostella vectensis (starlet sea anemone)	G,T	None	N.A.	N.A.
Amil_JR997720	Acropora millepora (stony coral)	T	short form	N.A.	N.A.
Epal_JV117753	Exaiptasia pallida (brown anemone)	G	None	N.A.	N.A.
Tadh_p55755	Trichoplax adherens (placozoan)	G	None	N.A.	N.A.
1Genome draft		2Transcriptome or expressed RNA
*Long exon split by recent intron insertion		**Long exon copied
^Exon cut off at end of contig; transcriptome suggests it is longer		#Short variant only; no genome data on long exon
^^Giant isoform; no genomic data to determine long exon boundaries		$Repeats in XL exon, numbers and consensus from Stephan et al., 2015
&Most common residue at each position; X if no clear bias
